# Supplementary material for: Personalized estimates of brain cortical structural variability in individuals with Autism spectrum disorder: the predictor of brain age and neurobiology relevance
Source: Mol Autism. 2023 Jul 28;14:27. doi: 10.1186/s13229-023-00558-1 (PMC10375633; doi:10.1186/s13229-023-00558-1)
Supplement: Supplementary file 2 — Additional file 2: Supplementary tables (Table S3 and Table S4). [file 13229_2023_558_MOESM2_ESM.xlsx]

## Sheet: Table S3
Table S3. The brain areas showed significant difference in regional contributions to PBSI between ASDs and NCs
HCP_MMP1.0 ROI Name	P values	Z values	Assigned Yeo 7 Network	Assigned Yeo 7 Network Name
R_A4_ROI	1.0442e-21	-9.57243	2	Somatomotor
R_PFop_ROI	2.7785e-21	-9.47075	4	Ventral Attention
L_PGs_ROI	1.94672e-20	9.26522	7	Default
R_PGp_ROI	9.50633e-20	9.09445	3	Dorsal Attention
L_PGp_ROI	1.57261e-19	9.03959	3	Dorsal Attention
R_PFcm_ROI	1.03036e-18	-8.83177	4	Ventral Attention
L_STSdp_ROI	1.62552e-18	-8.78064	7	Default
L_PH_ROI	1.8657e-18	8.76512	3	Dorsal Attention
R_13l_ROI	3.07042e-18	8.70882	5	Limbic
R_H_ROI	6.22813e-17	8.36082	5	Limbic
R_FFC_ROI	1.30395e-16	8.27321	1	Visual
L_47m_ROI	2.19045e-16	8.21117	7	Default
R_p32_ROI	3.68316e-16	8.14855	7	Default
L_24dd_ROI	1.59938e-15	7.96902	2	Somatomotor
R_PSL_ROI	3.74963e-15	7.86303	4	Ventral Attention
R_PI_ROI	1.06675e-14	7.73104	4	Ventral Attention
R_TE2p_ROI	1.44805e-14	7.69204	3	Dorsal Attention
R_9p_ROI	9.17527e-14	-7.45226	7	Default
R_PHA2_ROI	2.21375e-13	7.33521	1	Visual
R_PGs_ROI	2.71887e-13	7.30763	7	Default
R_6r_ROI	4.11822e-12	6.93306	4	Ventral Attention
R_TA2_ROI	4.1224e-12	6.93292	2	Somatomotor
L_PHA2_ROI	4.23699e-12	6.92904	1	Visual
L_4_ROI	4.48013e-12	6.92114	2	Somatomotor
R_10r_ROI	2.63262e-11	-6.66578	7	Default
L_RI_ROI	2.6663e-11	6.66391	2	Somatomotor
R_p32pr_ROI	3.4693e-11	6.62514	4	Ventral Attention
R_V1_ROI	4.11155e-11	6.6	1	Visual
L_LO1_ROI	5.91559e-11	6.54586	1	Visual
R_PeEc_ROI	6.7923e-11	6.52517	5	Limbic
L_PoI2_ROI	6.88402e-11	6.52316	4	Ventral Attention
R_OP2-3_ROI	1.15686e-10	6.44489	2	Somatomotor
R_PoI2_ROI	2.19645e-10	6.34694	4	Ventral Attention
R_6ma_ROI	2.21704e-10	-6.3455	4	Ventral Attention
R_8C_ROI	3.38243e-10	6.28015	6	Frontoparietal
L_13l_ROI	4.57041e-10	6.23319	5	Limbic
R_STSdp_ROI	5.95807e-10	-6.19154	7	Default
R_a47r_ROI	7.96016e-10	6.14572	6	Frontoparietal
R_s32_ROI	8.78431e-10	-6.13007	7	Default
L_V3A_ROI	1.00558e-09	6.10852	1	Visual
L_H_ROI	1.19797e-09	6.08052	5	Limbic
R_MT_ROI	1.32423e-09	-6.06443	1	Visual
L_AVI_ROI	1.82916e-09	-6.01229	6	Frontoparietal
L_24dv_ROI	4.138e-09	5.87858	2	Somatomotor
R_4_ROI	4.22137e-09	5.87528	2	Somatomotor
R_PIT_ROI	4.4121e-09	-5.86795	1	Visual
L_TA2_ROI	6.59113e-09	5.80102	2	Somatomotor
L_PHT_ROI	7.27253e-09	-5.78451	3	Dorsal Attention
L_10pp_ROI	9.39656e-09	5.74128	5	Limbic
R_31a_ROI	9.60604e-09	5.73754	7	Default
L_LBelt_ROI	1.15602e-08	5.70609	2	Somatomotor
R_a24_ROI	1.51006e-08	-5.66042	7	Default
R_V8_ROI	3.41037e-08	5.51895	1	Visual
L_PIT_ROI	3.86996e-08	-5.49669	1	Visual
L_FFC_ROI	4.46474e-08	5.47141	1	Visual
L_LO3_ROI	5.69325e-08	5.42818	1	Visual
L_PFcm_ROI	6.11536e-08	5.41539	4	Ventral Attention
L_7AL_ROI	6.20435e-08	5.41281	3	Dorsal Attention
L_3b_ROI	1.24635e-07	5.28656	2	Somatomotor
R_TPOJ3_ROI	1.36709e-07	5.26962	3	Dorsal Attention
L_IP0_ROI	1.43163e-07	-5.26114	1	Visual
L_3a_ROI	1.85926e-07	5.21289	2	Somatomotor
L_TE1p_ROI	2.07019e-07	5.19292	7	Default
R_AVI_ROI	2.14661e-07	-5.18617	6	Frontoparietal
L_s32_ROI	2.23262e-07	-5.17885	5	Limbic
L_6d_ROI	2.30594e-07	5.17281	2	Somatomotor
L_7m_ROI	2.76534e-07	5.13878	7	Default
L_IFJa_ROI	3.25764e-07	-5.1079	6	Frontoparietal
R_6v_ROI	4.28354e-07	5.05591	2	Somatomotor
R_EC_ROI	4.80884e-07	5.03379	5	Limbic
R_LIPd_ROI	5.60943e-07	5.0042	3	Dorsal Attention
R_9a_ROI	6.1062e-07	-4.98783	7	Default
L_PFm_ROI	7.16618e-07	4.9568	7	Default
L_STGa_ROI	8.71649e-07	-4.9186	7	Default
L_IPS1_ROI	1.01935e-06	4.88787	3	Dorsal Attention
R_POS1_ROI	1.44021e-06	4.81936	7	Default
R_a9-46v_ROI	1.6781e-06	-4.78877	6	Frontoparietal
L_a32pr_ROI	2.07661e-06	4.74582	6	Frontoparietal
R_LO1_ROI	2.24812e-06	4.72974	1	Visual
R_RI_ROI	2.25768e-06	-4.72887	2	Somatomotor
L_A1_ROI	2.42975e-06	4.71394	2	Somatomotor
L_OFC_ROI	2.95374e-06	-4.67401	5	Limbic
R_10pp_ROI	3.42691e-06	4.64342	5	Limbic
L_TGv_ROI	3.78186e-06	4.62302	5	Limbic
R_6a_ROI	3.84523e-06	4.61958	3	Dorsal Attention
R_LO3_ROI	3.85056e-06	4.61929	1	Visual
R_SCEF_ROI	3.89343e-06	4.61699	4	Ventral Attention
R_PBelt_ROI	4.65755e-06	4.57965	2	Somatomotor
R_6d_ROI	4.74142e-06	4.57592	2	Somatomotor
R_IFJp_ROI	5.91566e-06	4.52938	3	Dorsal Attention
R_STV_ROI	6.42182e-06	4.512	4	Ventral Attention
L_V3B_ROI	1.32966e-05	-4.35517	1	Visual
L_6mp_ROI	1.3875e-05	4.34583	2	Somatomotor
L_a24pr_ROI	1.64694e-05	-4.30806	4	Ventral Attention
R_11l_ROI	2.00831e-05	-4.26397	6	Frontoparietal
R_ProS_ROI	2.16496e-05	-4.24716	1	Visual
R_LBelt_ROI	2.31391e-05	-4.23222	2	Somatomotor
L_8BM_ROI	2.5525e-05	4.21011	7	Default
R_p10p_ROI	2.96217e-05	4.17636	6	Frontoparietal
L_FOP1_ROI	3.10558e-05	-4.16558	4	Ventral Attention
L_a47r_ROI	3.15086e-05	4.16228	7	Default
L_IP2_ROI	3.48367e-05	4.1393	6	Frontoparietal
R_24dd_ROI	3.48803e-05	4.13901	2	Somatomotor
R_a24pr_ROI	3.90036e-05	-4.1133	4	Ventral Attention
R_OP4_ROI	3.91251e-05	-4.11259	2	Somatomotor
L_V1_ROI	4.01606e-05	4.10655	1	Visual
R_FEF_ROI	4.64508e-05	4.0728	3	Dorsal Attention
R_3b_ROI	4.68536e-05	4.07079	2	Somatomotor
L_AAIC_ROI	5.13824e-05	4.04925	7	Default
L_POS1_ROI	5.21125e-05	4.04594	7	Default
R_PreS_ROI	6.14515e-05	4.00717	1	Visual
R_POS2_ROI	6.35003e-05	-3.99941	6	Frontoparietal
L_9a_ROI	6.62125e-05	-3.9895	7	Default
L_TGd_ROI	6.73033e-05	3.98562	5	Limbic
R_p24pr_ROI	6.73033e-05	-3.98562	4	Ventral Attention
R_a32pr_ROI	6.99572e-05	-3.97643	6	Frontoparietal
R_IFSa_ROI	7.11492e-05	-3.97241	6	Frontoparietal
L_V7_ROI	7.23168e-05	3.96853	1	Visual
R_AIP_ROI	7.76355e-05	3.95158	3	Dorsal Attention
L_PGi_ROI	8.77654e-05	-3.92214	7	Default
L_MST_ROI	9.5501e-05	3.90175	3	Dorsal Attention
R_MI_ROI	9.61834e-05	3.90002	4	Ventral Attention
L_PHA3_ROI	9.93115e-05	3.89227	1	Visual
L_A4_ROI	0.000104554	-3.87977	2	Somatomotor
L_7PC_ROI	0.000120263	3.84559	3	Dorsal Attention
L_V6A_ROI	0.000135079	3.81701	1	Visual

## Sheet: Table S4
Table S4. The 430 genes associated with the difference of PBSI scores between ASDs and NCs
Gene symbol	Correlation coefficient	q values(FDR-BH)
CBLN1	-0.267924	0.00527799
SCARA5	-0.265871	0.00527799
FRMPD2	-0.262014	0.00527799
NMU	-0.254824	0.00775732
LYPD8	-0.24453	0.0153997
CASQ1	-0.242683	0.0153997
FSTL5	-0.237442	0.0163913
HSPB3	-0.237001	0.0163913
FREM3	-0.235374	0.0163913
CPLX2	0.235347	0.0163913
CNTLN	0.233478	0.0163913
PPEF1	-0.233231	0.0163913
EPOP	-0.23294	0.0163913
SETMAR	0.231364	0.0173655
MROH6	0.228109	0.0181784
SHMT1	0.227781	0.0181784
C4orf33	0.226992	0.0181784
ANO6	0.226317	0.0181784
KIAA1841	0.22615	0.0181784
PPP5C	-0.226038	0.0181784
SPON2	-0.225885	0.0181784
TSPAN1	0.224869	0.0188453
GATB	-0.223897	0.0190955
LGR6	0.22348	0.0190955
STX1A	-0.222412	0.0190955
CYP46A1	-0.222207	0.0190955
C2orf27A	0.222161	0.0190955
RUNDC3B	0.218952	0.0222909
CCDC68	-0.218722	0.0222909
ACTC1	-0.218389	0.0222909
SH2D5	-0.217836	0.0222909
NEXN	0.217455	0.0222909
LOC100294145	0.216959	0.0222909
RADX	-0.216655	0.0222909
TIAM1	0.215995	0.0222909
GULP1	-0.215888	0.0222909
CCKBR	-0.215602	0.0222909
LINC00900	-0.215581	0.0222909
ADCY9	0.215532	0.0222909
CALB1	-0.215087	0.022405
CRABP1	0.214623	0.022405
MARCKS	-0.214252	0.022405
PECR	0.214109	0.022405
CRIP2	-0.21372	0.022405
CLPB	-0.213585	0.022405
EHBP1L1	-0.213287	0.022405
FKBP5	0.212932	0.022405
YIPF6	0.212774	0.022405
SMAD3	-0.211222	0.0242226
SYNJ2	0.211218	0.0242226
DDRGK1	-0.210235	0.0255859
RFPL3S	0.209769	0.0259951
ZNF503	0.209116	0.0267922
CHCHD6	-0.208673	0.027187
CDH23	0.208003	0.02807
RSPH9	-0.206909	0.0298602
FZD3	-0.206536	0.0298602
NFE2L2	0.206464	0.0298602
ASS1	-0.206207	0.0299088
RNF165	-0.205684	0.0299088
SORT1	0.205481	0.0299088
RPS6KC1	0.205266	0.0299088
CORT	-0.205042	0.0299088
LCA5	0.204738	0.0299088
ST3GAL6	0.204543	0.0299088
B3GALT6	-0.204525	0.0299088
NAALAD2	0.204241	0.0299088
LRRC49	0.204164	0.0299088
TAP2	0.204025	0.0299088
SLFN5	0.203899	0.0299088
TOM1L1	-0.203548	0.0302577
PLOD2	0.203148	0.0305863
KCNA3	-0.202972	0.0305863
GPNMB	-0.202653	0.0305863
GALNT17	-0.202652	0.0305863
CIP2A	-0.202053	0.0309702
KDSR	0.202047	0.0309702
MAML3	0.20159	0.0309702
CCDC122	0.201421	0.0309702
LMO2	0.201354	0.0309702
SPACA9	-0.201337	0.0309702
SLN	-0.201255	0.0309702
KLF8	-0.201005	0.0311574
RTP1	-0.200742	0.0313557
NWD2	-0.200296	0.0313557
PCTP	0.200284	0.0313557
SFTPD	-0.200267	0.0313557
JAG2	-0.199949	0.0314275
PNOC	-0.199779	0.0314275
NUDT14	-0.199559	0.0314275
MEPE	-0.199268	0.0314275
HSD17B4	0.199229	0.0314275
TFPT	-0.199198	0.0314275
G3BP1	0.19916	0.0314275
IDH3A	0.198974	0.0314325
EYA4	0.198865	0.0314325
KCTD3	0.198687	0.0315075
CDKL5	-0.198334	0.0316223
TAC3	-0.198079	0.0316223
RAD51D	-0.197827	0.0316223
PLAC9	-0.19775	0.0316223
HDAC9	-0.197452	0.0316223
DCTPP1	-0.197405	0.0316223
AMIGO2	-0.197362	0.0316223
SDHD	0.197354	0.0316223
LRRCC1	0.197288	0.0316223
ADAMTS3	-0.197263	0.0316223
PIK3R3	0.19706	0.0317848
ERI3	-0.196455	0.0322039
NLE1	-0.196407	0.0322039
VPS54	0.19628	0.0322039
RGS4	-0.196213	0.0322039
HIBADH	0.196161	0.0322039
ENOX1	-0.195697	0.0322039
SETD7	0.195574	0.0322039
LINC01140	-0.195547	0.0322039
HSPBAP1	0.195402	0.0322039
HES4	-0.195385	0.0322039
ADRA1B	-0.19533	0.0322039
EFCAB1	-0.195274	0.0322039
COL27A1	0.195269	0.0322039
ZNF644	0.195138	0.0322364
WDR86	-0.194917	0.0324757
METTL8	0.194299	0.0332059
KCNE2	-0.194168	0.0332059
PPM1M	-0.193906	0.0332059
CCDC3	-0.193822	0.0332059
SLC25A17	0.193757	0.0332059
ATG7	-0.193753	0.0332059
TMSB10	-0.193322	0.0332059
MKNK2	0.193314	0.0332059
GSG1	-0.193144	0.0332059
ZNF268	0.19299	0.0332059
PPP1R14C	-0.192972	0.0332059
MPI	-0.192774	0.0332059
DNAJC8	-0.192691	0.0332059
NFKBIZ	0.192681	0.0332059
PYDC1	-0.1926	0.0332059
FBXW9	-0.19244	0.0332059
SYT10	-0.192421	0.0332059
KCNJ12	-0.192333	0.0332059
CCN3	-0.192221	0.0332059
CFAP36	0.192169	0.0332059
KCNA5	-0.192105	0.0332059
SIDT1	-0.191765	0.0332059
ERCC2	-0.191709	0.0332059
LAMA4	0.191636	0.0332059
C1S	-0.191618	0.0332059
RBP4	-0.191598	0.0332059
DUSP27	-0.191572	0.0332059
CGREF1	-0.191395	0.0332059
KLHDC8B	-0.191368	0.0332059
B4GALT6	0.191349	0.0332059
GGT1	0.191296	0.0332059
NANOS1	-0.191282	0.0332059
BAIAP3	-0.191053	0.0335117
DPYSL3	-0.190912	0.0335117
RASGEF1C	-0.190872	0.0335117
SLC26A6	0.190758	0.0335628
GLT1D1	-0.190493	0.0339119
TSPAN33	-0.190378	0.0339119
RNF187	-0.190207	0.0339119
BRINP1	0.190145	0.0339119
EEPD1	0.190141	0.0339119
SHISAL1	-0.190025	0.0339119
PTPRF	-0.189982	0.0339119
ACVR1C	0.189862	0.0339863
RWDD1	0.189702	0.0341583
C6orf52	-0.189483	0.0341881
GGCX	-0.189419	0.0341881
PTPN2	0.189207	0.0341881
C11orf97	-0.189081	0.0341881
CCDC186	0.188893	0.0341881
SSTR1	-0.188891	0.0341881
BSPRY	-0.188768	0.0341881
GPR6	-0.188735	0.0341881
FAM171A1	0.188622	0.0341881
RRP7BP	-0.188543	0.0341881
TRIM73	0.188526	0.0341881
SLC8A1	0.188345	0.0341881
KREMEN1	0.188306	0.0341881
ADM	0.18804	0.0341881
BEND6	0.188008	0.0341881
THRB	-0.187948	0.0341881
PDE7A	0.187798	0.0341881
ITPRID2	0.187792	0.0341881
ARHGDIG	-0.187779	0.0341881
NT5DC2	-0.187642	0.0341881
PKN2	0.187456	0.0341881
STYX	0.187411	0.0341881
LRRC8D	0.187407	0.0341881
AFF1	0.187256	0.0341881
KLK5	-0.187188	0.0341881
ADA2	0.187179	0.0341881
CCDC144CP	0.187127	0.0341881
RCL1	0.18711	0.0341881
OPRM1	-0.187109	0.0341881
FGD3	-0.187077	0.0341881
SLC38A2	0.187042	0.0341881
ITGA11	0.186888	0.0341881
CYS1	-0.186866	0.0341881
FIGNL2	-0.186791	0.0341881
CTRL	0.186698	0.0341881
CMTM4	-0.18659	0.0341881
CYB5R1	-0.186582	0.0341881
UTP20	0.18657	0.0341881
ACTA1	-0.186568	0.0341881
TIFA	0.186469	0.0341881
HCG4	0.186419	0.0341881
GPC6	-0.186407	0.0341881
TMEM54	-0.186337	0.0341881
MLIP	-0.186198	0.034347
DDX59	0.185609	0.035516
TARSL2	0.18552	0.035516
RASL11B	-0.185491	0.035516
CDC20	0.185314	0.0356373
LRRC36	-0.185253	0.0356373
KCNE5	0.185234	0.0356373
PNMT	-0.185072	0.0357406
FAM155A	0.185054	0.0357406
ARHGAP4	-0.184737	0.0362047
CD6	-0.184577	0.0362047
ATP1B1	0.184513	0.0362047
DLC1	0.184503	0.0362047
PDSS1	0.184424	0.0362047
HBP1	0.184369	0.0362047
CMC4	0.184362	0.0362047
RPL7L1	-0.184327	0.0362047
HNRNPH1	0.184204	0.0362195
CAPN2	0.184152	0.0362195
TGFBI	-0.184125	0.0362195
DYRK2	-0.18393	0.0365349
SFTA1P	-0.183498	0.0374397
PWWP3B	-0.183287	0.0376614
TMCC2	0.18328	0.0376614
ZBED1	0.183149	0.0378303
PDHX	0.182864	0.0380111
SYNE4	0.182803	0.0380111
HSPA4L	0.182758	0.0380111
GIGYF1	0.182615	0.0380111
ASB6	-0.18259	0.0380111
GLRA3	-0.182566	0.0380111
WDR54	-0.182518	0.0380111
RIC8A	-0.18248	0.0380111
PHF24	-0.182423	0.0380111
PHKA2	0.18241	0.0380111
ARHGDIA	-0.182388	0.0380111
FARP1	-0.182317	0.0380367
HBG2	-0.182106	0.0383043
DNAJC30	-0.182036	0.0383043
WNT10B	-0.18179	0.0383043
NEK2	-0.181782	0.0383043
SLC25A37	0.181756	0.0383043
UXS1	0.181635	0.0383043
NPTN	0.181605	0.0383043
POLR3G	0.18158	0.0383043
XYLT2	0.181478	0.0383043
KCNG1	-0.181467	0.0383043
MTRR	0.181455	0.0383043
PRKCB	-0.181409	0.0383043
ZNF146	0.181397	0.0383043
SLC25A12	0.181367	0.0383043
FOXRED2	-0.181266	0.0383043
KCNMB4	-0.181216	0.0383043
GNB1L	-0.181075	0.0383043
BATF3	-0.180967	0.0383043
AHNAK2	-0.180864	0.0383043
SIPA1L3	0.180785	0.0383043
RASSF8	0.180781	0.0383043
VPS50	0.180706	0.0383043
WNT3	0.180688	0.0383043
GPSM2	0.180648	0.0383043
SESTD1	0.180618	0.0383043
RAB15	-0.180612	0.0383043
PCED1B	-0.180598	0.0383043
PPP1R16B	0.180584	0.0383043
DUT	0.180517	0.0383336
ACSM5	-0.180252	0.0388615
LCMT1	-0.180085	0.0391482
CHD1L	0.179864	0.039575
ARL5A	0.179654	0.0399778
MFAP1	-0.179419	0.0404495
ATG16L1	0.179161	0.0406723
OVOL2	-0.179113	0.0406723
LSP1	-0.17911	0.0406723
PTPDC1	0.1791	0.0406723
ASXL3	-0.179028	0.0406723
GOSR2	-0.179011	0.0406723
PAFAH1B3	-0.178604	0.0416149
SLC16A6	0.178513	0.0417155
ATP6AP1	-0.178404	0.0418688
ASCL2	-0.178293	0.0420258
EIF1AX	0.177847	0.0429412
MED16	-0.177711	0.0429412
TBC1D4	0.177711	0.0429412
ADAMTSL1	0.177695	0.0429412
MAGEL2	0.177656	0.0429412
APBB2	0.177644	0.0429412
KCNJ5	-0.17738	0.0432109
ANK3	0.177353	0.0432109
TRIM58	0.177349	0.0432109
VAV3	0.17726	0.0432109
ACTL8	0.177248	0.0432109
WFDC1	-0.177208	0.0432109
FAM110C	-0.177186	0.0432109
EPS15L1	-0.17713	0.0432249
IQGAP1	0.176994	0.043464
DSCAML1	0.176902	0.0435777
GRASP	-0.176773	0.0436298
OTOS	0.176689	0.0436298
RILPL2	-0.176587	0.0436298
GPR88	-0.176529	0.0436298
LMO4	-0.176494	0.0436298
ZRANB3	-0.176474	0.0436298
SYT2	0.176473	0.0436298
BBC3	-0.176443	0.0436298
CLEC4M	0.176408	0.0436298
MC1R	0.176386	0.0436298
SCN3B	-0.176315	0.0436913
BVES	0.176143	0.0440348
FXYD6	-0.175996	0.0443118
KIAA0930	0.175672	0.0450976
C20orf27	-0.175495	0.0454236
FGD4	0.175462	0.0454236
SPATA7	-0.175336	0.0455425
NT5DC1	0.175325	0.0455425
EFHC2	-0.175216	0.0457189
ACOT4	-0.175004	0.0458737
RTL6	-0.174922	0.0458737
TMCC3	0.174918	0.0458737
VAV1	-0.174891	0.0458737
STK32C	-0.174877	0.0458737
STYK1	-0.174877	0.0458737
MON1A	-0.17471	0.0461434
FGD5	0.174625	0.0461434
GRM1	-0.174607	0.0461434
NSFL1C	-0.174593	0.0461434
NGB	-0.17455	0.0461434
PTCHD1	-0.174419	0.0463893
MTHFD2	0.174203	0.0467453
PAFAH2	0.174188	0.0467453
LRSAM1	-0.17416	0.0467453
GSS	-0.173969	0.0468088
SEC14L5	0.173935	0.0468088
CTSC	0.173912	0.0468088
ARHGAP20	-0.173909	0.0468088
AGO3	0.173889	0.0468088
FBXL2	-0.173858	0.0468088
RRAGD	-0.173818	0.0468088
PLAAT1	-0.173723	0.0468749
TSPOAP1	-0.173676	0.0468749
ANXA8L1	-0.17366	0.0468749
CDR1	0.173581	0.0469756
LXN	0.173485	0.0471267
TCAP	-0.173359	0.0472867
ABCB1	0.173342	0.0472867
LYSMD2	0.173274	0.0473566
RPUSD4	-0.1731	0.0477467
ZNRD2	-0.172991	0.0479397
ACAD11	0.172892	0.0481047
PCDH20	-0.172799	0.0482483
MICA	0.172716	0.0482483
GATAD2A	0.172713	0.0482483
ROCK2	0.172522	0.0485769
NCOR2	0.172517	0.0485769
PNCK	-0.17245	0.048619
NOL4	-0.172328	0.048619
IFNAR2	0.172324	0.048619
COL23A1	-0.172289	0.048619
DIP2B	0.172249	0.048619
LRRC2	-0.172222	0.048619
SMARCD2	0.172159	0.048619
PLCB2	-0.172157	0.048619
FBXO11	0.172114	0.0486216
H2AFX	0.172054	0.0486746
FAM241B	-0.171804	0.0492141
FAM13B	0.171763	0.0492141
BBS2	0.171651	0.0492141
ALPL	-0.171525	0.0492141
LYZL4	-0.171502	0.0492141
COTL1	0.171498	0.0492141
OSR1	-0.171443	0.0492141
RCAN1	0.171433	0.0492141
GNRH1	0.171306	0.0492141
HYDIN	0.171284	0.0492141
TRPM3	0.171284	0.0492141
WDR31	-0.171281	0.0492141
CPNE7	-0.171082	0.0492141
S100A4	0.171078	0.0492141
SCP2	0.171009	0.0492141
FDX1	0.170995	0.0492141
STAMBP	0.170967	0.0492141
PTPRE	0.170949	0.0492141
WDR75	0.170929	0.0492141
THSD4	0.170894	0.0492141
PSMA4	0.17088	0.0492141
FZD8	-0.170864	0.0492141
SMARCC1	0.170845	0.0492141
TMEM132A	-0.170776	0.0492141
LSM14A	0.170758	0.0492141
SLITRK5	-0.170639	0.0492141
MINAR1	-0.170626	0.0492141
FAM133B	0.170615	0.0492141
NECTIN1	-0.170614	0.0492141
USP3	0.170449	0.0492141
DNAH5	-0.170419	0.0492141
UBL3	0.170373	0.0492141
HS3ST1	0.170314	0.0492141
EMCN	0.17029	0.0492141
ZNF404	0.170275	0.0492141
ANTXR2	0.170244	0.0492141
AMIGO1	-0.170227	0.0492141
C1orf115	-0.170214	0.0492141
ICE2	0.170157	0.0492141
SPRN	-0.170147	0.0492141
FRAT1	0.170132	0.0492141
RPGR	0.170066	0.0492141
DNAAF5	0.170063	0.0492141
SERTAD4-AS1	0.17001	0.0492141
ARPP19	-0.170008	0.0492141
RPTOR	0.169995	0.0492141
CELSR2	0.16998	0.0492141
HES5	-0.169904	0.0493299
ZNF385A	0.1698	0.0494303
ZNF239	-0.169795	0.0494303
HES6	0.169693	0.0496239
KIT	0.169592	0.0498174
RHBDD2	-0.169511	0.049947
FAM102B	-0.16944	0.049947
CEP104	0.169437	0.049947
